# Supplementary material for: Genome-Wide Analysis of Multidrug and Toxic Compound Extruction Transporters in Grape
Source: Front Plant Sci. 2022 Jul 14;13:892638. doi: 10.3389/fpls.2022.892638 (PMC9330396; doi:10.3389/fpls.2022.892638)
Supplement: Supplementary file 1 [file Data_Sheet_1.zip]

Archive with 4 entries (4 files):
- tables/supplementary data_watanabe.xlsx
- tables/table1_watanabe.xlsx
- tables/tableS1_watanabe.xlsx
- tables/tableS2_watanabe.xlsx
