# Supplementary material for: Genome-Wide Analysis of Multidrug and Toxic Compound Extruction Transporters in Grape
Source: Front Plant Sci. 2022 Jul 14;13:892638. doi: 10.3389/fpls.2022.892638 (PMC9330396; doi:10.3389/fpls.2022.892638)
Supplement: Supplementary file 1 [file Data_Sheet_1.zip › tables/supplementary data_watanabe.xlsx]

## Sheet: Table S3
The gene expression data in various organs, tissues and developmental stages of grape by microarray analysis was downloaded from Grape eFP Browser. The gene expression data was converted to base 10 logarithm and then heatmap was created by using HemI 1.0.
	Root	Seedling	Stem - Young	Stem - Mature (Woody)	Tendril - Young	Tendril - Well Developed	Tendril - Fruit Set	Leaf - Young	Leaf - Fruit Set	Leaf - Senescent	Bud - Bud Swelling Stage	Bud - Bud Burst Initial Stage	Bud - Bud Burst Later Stage	Bud - Latent Bud	Bud - Winter Dormant	Flower - Young	Flower - Well Developed	Flower - Start of Flowering	Flower - Flowering	Carpel	Stamen	Petals	Pollen	Rachis - Fruit Set	Rachis - Post Fruit Set	Rachis - Veraison	Rachis - Mid Ripening	Rachis - Ripening	Seed - Fruit Set	Seed - Post Fruit Set	Seed - Veraison	Seed - Mid Ripening	Pericarp - Fruit Set	Pericarp - Post Fruit Set	Pericarp - Veraison	Pericarp - Mid Ripening	Pericarp - Ripening	Pericarp - PHWI	Pericarp - PHWII	Pericarp - PHWIII	Flesh - Post Fruit Set	Flesh - Veraison	Flesh - Mid Ripening	Flesh - Ripening	Flesh - PHWI	Flesh - PHWII	Flesh - PHWIII	Skin - Post Fruit Set	Skin - Veraison
VvMATE1	1.20844	0.995196	0.466868	0.624282	0.647383	0.805501	0.465383	0.437751	0.634477	0.471292	0.64836	0.913814	0.623249	1.05576	0.4133	1.29491	1.31931	0.969416	0.719331	0.810904	0.130334	1.42177	0.371068	0.628389	0.572872	0.311754	0.434569	0.515874	0.32838	1.05269	0.52763	0.52763	0.399674	0.437751	0.285557	0.469822	0.389166	0.498311	0.283301	0.217484	0.167317	0.220108	0.170262	0.350248	0.290035	0.262451	0.296665	0.432969	0.392697
VvMATE2	2.50899	1.97859	1.65916	2.0774	1.57818	1.41946	1.73815	2.00398	2.28598	1.82724	2.06651	1.81591	1.8451	1.74351	2.39976	1.56194	1.19618	1.9589	2.02719	1.77844	1.50745	1.87268	1.0103	1.66276	1.83251	2.06108	2.34782	2.27005	1.80475	1.90784	1.72354	1.72354	1.96322	2.40485	2.40312	2.13856	2.06228	1.55145	1.76095	1.73504	2.4974	2.23249	2.26335	2.23787	1.95105	1.99638	1.83161	2.10897	2.24204
VvMATE3	1.73672	1.45086	0.87564	0.865696	0.932981	0.820201	0.889862	1.31281	1.21511	0.778151	0.647383	0.851258	1.19811	0.836324	0.845718	0.91169	0.882525	0.940516	0.93044	0.78533	0.745075	0.806858	0.426511	0.935003	0.903633	0.522444	0.665581	0.609594	1.06558	0.791691	0.382017	0.382017	1.36078	1.45924	0.954243	1.1934	1.26505	1.33385	0.902003	0.49693	1.58749	0.501059	0.40824	0.765669	0.783904	0.4133	0.376577	1.276	0.670246
VvMATE4	0.977266	0.89487	1.1176	1.02816	0.827369	1.09587	1.18041	0.838849	1.17725	1.88298	0.899821	0.881385	0.923244	1.01787	1.21005	0.870404	0.983175	0.777427	0.946943	0.797268	0.662758	0.845718	1.05385	0.981819	1.01536	0.944976	0.942008	0.987666	0.754348	0.71433	0.883093	0.883093	0.669317	1.00689	0.906874	1.02572	1.26998	1.28892	0.942504	0.593286	0.896526	0.840733	0.779596	1.01368	1.06967	0.764176	0.673942	1.02979	0.861534
VvMATE5	2.08518	1.38453	2.28578	1.36977	1.65839	1.82543	2.37291	1.59726	2.10548	1.63939	2.31135	2.04984	2.02135	2.26783	2.02946	1.82321	1.68043	1.67071	1.95895	1.90325	1.56443	1.92988	1.28668	2.25025	2.38365	2.17987	2.43495	2.34875	1.69618	1.57703	1.61563	1.61563	1.89575	1.78937	2.00685	1.75641	1.63599	1.01368	1.07262	0.923244	2.17632	1.99555	1.76678	1.49996	1.03222	1.07591	0.784617	1.92505	1.8761
VvMATE6	1.67034	1.79274	1.65591	0.872739	1.85248	1.99326	1.78061	1.48996	1.88745	0.93852	1.55084	1.65706	1.50488	1.79962	0.83187	1.87512	2.06446	1.5427	1.58104	1.50406	1.0026	2.14041	0.557507	1.71164	1.81856	1.27161	1.58894	1.44436	1.10687	0.881955	0.64836	0.64836	1.60065	1.32325	0.988559	0.79379	0.350248	0.439333	0.287802	0.354108	1.50759	1.07041	0.644439	0.390935	0.281033	0.294466	0.292256	1.18977	0.873321
VvMATE7	2.07162	1.31869	2.36888	2.1507	2.10809	2.21822	2.43921	2.14591	1.9922	1.85673	2.36329	2.04198	2.00677	2.31551	2.11384	2.04677	1.92906	1.84192	2.01064	1.9349	1.49388	1.99238	1.01828	2.47048	2.53448	2.26621	2.54672	2.43886	1.84516	1.53832	1.56785	1.56785	2.12959	2.11945	2.2036	1.50826	1.70114	0.691081	0.946943	0.4843	2.34563	2.17391	1.69381	1.57473	0.801404	0.800717	0.604226	2.21203	2.1173
VvMATE8	1.18156	1.18498	1.05881	1.14922	1.01242	1.23452	1.40688	1.33925	1.99379	2.12463	0.872156	0.649335	1.46075	0.872156	1.5437	0.837588	1.05994	1.04844	1.19257	0.939519	0.908485	0.987666	1.21431	1.00647	0.938019	1.06258	1.0162	1.0983	1.09202	0.974972	0.950851	0.950851	0.958564	1.30942	1.05269	1.55303	1.57496	1.89971	1.62665	1.04844	1.12743	1.17348	1.08778	1.36342	1.2307	1.01157	0.937016	1.38021	1.2033
VvMATE9	2.87251	2.38061	1.74194	2.51343	1.93902	1.69055	1.75732	2.38984	2.11968	2.37328	2.13462	1.84429	1.76425	2.03246	2.69987	2.17476	1.63225	1.56301	1.48996	1.64227	1.07591	2.11371	0.717671	1.76879	1.97132	2.0766	2.31116	2.3714	1.40705	0.984527	2.41256	2.41256	1.99983	1.98914	1.79134	0.591065	1.38828	0.853698	1.73512	1.62232	1.96171	1.0569	0.665581	0.380211	0.437751	0.790988	1.07408	1.8236	2.1118
VvMATE10	2.46934	1.82937	1.71667	1.82112	1.56289	1.43329	1.79865	1.81763	1.94827	2.10089	1.94121	1.56289	1.53173	1.84628	2.08657	1.68015	1.28691	1.61437	1.58512	1.66229	1.5422	2.10322	1.1176	1.54345	1.7635	1.92865	1.97253	2.05744	1.29645	0.950851	2.07649	2.07649	1.78376	1.62335	1.44279	1.13226	1.19257	1.12548	1.32654	1.47509	1.87245	1.02036	0.833784	0.859739	0.74351	0.814913	0.943989	1.40773	1.50529
VvMATE11	0.326336	0.40824	0.363612	0.361728	0.217484	0.359835	0.311754	0.296665	0.50515	0.666518	0.164353	0.307496	0.324282	0.193125	0.608526	0.857935	0.357935	0.940516	0.694605	0.278754	1.38703	0.536558	0.795185	0.290035	0.133539	0.20412	0.227887	0.190332	0.33646	0.235528	0.25042	0.25042	0.332438	0.695482	0.332438	0.403121	0.354108	0.495544	0.40824	0.324282	0.240549	0.264818	0.290035	0.403121	0.549003	0.399674	0.33646	0.330414	0.30963
VvMATE12	1.25261	1.12352	0.848189	0.717671	1.64953	1.45758	1.05576	1.03463	0.824126	0.755875	1.97607	1.89014	2.01874	2.67477	1.67459	1.98981	1.76035	1.3442	1.66773	1.64197	0.868056	1.60163	0.961421	1.18667	1.19756	0.456366	0.71433	0.805501	1.8799	1.03981	0.437751	0.437751	1.85443	1.18724	0.710117	1.05652	0.544068	0.757396	0.502427	0.678518	0.89487	0.432969	0.578639	0.758155	0.39794	0.404834	0.367356	2.27416	0.510545
VvMATE13	1.2615	1.51388	1.42226	1.69583	1.50705	1.30685	0.814248	0.889302	0.889302	1.4621	1.72925	1.88672	1.72354	1.3681	1.75028	1.59638	1.55133	1.9843	1.87175	1.66342	1.37033	1.26126	1.26102	1.3731	1.43361	1.60649	1.76708	1.78312	1.80434	1.79414	1.88784	1.88784	1.7864	1.71139	1.8815	2.04599	2.05084	2.20529	2.22469	2.09012	1.79969	1.98037	2.00286	1.75595	2.25484	2.35526	1.98263	1.38021	1.79421
VvMATE14	1.30514	1.42012	1.2615	2.27068	1.49374	1.2033	1.37803	1.427	1.51202	1.3897	1.87489	1.55255	1.45621	1.44091	2.03189	1.64286	1.4442	1.64098	1.61119	1.54195	1.13609	1.63165	1.82795	1.26245	1.33203	2.05987	2.1747	2.0769	1.53958	1.1758	2.48677	2.48677	1.56937	1.70501	2.22652	2.05096	2.34647	2.35351	2.43604	2.46022	1.4621	2.36031	2.2982	2.18679	2.36076	2.313	2.19501	1.21827	2.3133
VvMATE15	2.67295	2.04383	1.21801	2.5737	1.86177	2.0585	2.19769	2.29877	2.7396	2.21746	2.78927	2.01368	1.83264	1.43616	2.66206	2.21349	2.1926	2.8535	2.76684	2.46214	2.73002	2.68666	2.31519	1.90423	2.11291	2.6011	2.51508	2.53161	1.23477	2.12274	2.56763	2.56763	0.761928	1.33425	1.1271	0.990339	1.01242	1.31576	2.16569	2.06889	0.638489	0.938019	0.535294	0.897627	1.50024	1.84924	1.63195	0.788168	0.767898
VvMATE16	1.15259	0.774517	0.513218	1.93247	1.04258	0.944483	0.877947	0.788168	0.838219	0.973128	1.60627	0.667453	0.935507	0.897077	1.13513	1.1383	1.21958	1.39041	1.14953	1.24699	0.954725	1.02036	0.456366	0.962843	1.26198	1.88953	1.83461	1.84702	0.841985	0.968483	0.574031	0.574031	0.665581	0.984977	1.32035	1.13194	0.794488	0.892095	0.628389	0.281033	0.440909	1.49748	1.23477	0.874482	0.361728	0.281033	0.269513	0.955207	1.31973
VvMATE17	0.786751	1.83816	1.71374	0.885361	2.24873	2.23548	1.3543	1.97007	1.29513	1.5768	2.67175	2.73622	2.49871	2.69281	1.60724	2.59561	2.43689	2.02185	1.85691	2.01636	1.37125	2.25986	1.52982	2.0993	2.21243	0.987219	1.16938	1.08314	1.76656	1.65925	0.652246	0.652246	2.15385	1.87564	1.51055	1.14364	1.3075	1.66922	0.969416	0.624282	1.75351	0.697229	0.681241	0.959518	0.999565	0.800717	0.761928	2.68364	1.42553
VvMATE18	0.69897	0.87564	1.22917	0.756636	1.66483	1.76879	1.08529	1.53237	1.31239	1.5563	1.36229	1.41111	1.36959	1.43136	0.962369	1.62201	1.41363	1.24674	1.11059	1.00518	1.03019	1.10687	1.06521	1.47669	1.7439	1.26174	1.32015	1.20493	0.572872	0.572872	0.678518	0.678518	1.55943	1.37731	1.1383	1.25983	1.0162	1.47842	0.995635	0.55145	0.96895	0.466868	0.365488	0.907411	0.865104	0.607455	0.459392	1.72567	1.34674
VvMATE19	1.88315	0.79379	1.39742	2.03814	1.41979	1.35927	1.45454	1.1014	1.69294	1.38021	1.03222	1.29623	1.28601	1.17955	1.07078	1.2222	1.6535	1.1878	1.08135	0.864511	1.43281	1.44638	0.585461	1.51188	1.40106	1.33041	1.40535	1.55035	0.668386	1.29994	1.76313	1.76313	0.748188	0.885361	0.887617	0.849419	0.786041	0.779596	1.06521	1.19396	0.982271	0.862728	0.705008	0.938019	0.80618	0.912222	0.931458	1.09899	1.11661
VvMATE20	1.20844	0.995196	0.466868	0.624282	0.647383	0.805501	0.465383	0.437751	0.634477	0.471292	0.64836	0.913814	0.623249	1.05576	0.4133	1.29491	1.31931	0.969416	0.719331	0.810904	0.130334	1.42177	0.371068	0.628389	0.572872	0.311754	0.434569	0.515874	0.32838	1.05269	0.52763	0.52763	0.399674	0.437751	0.285557	0.469822	0.389166	0.498311	0.283301	0.217484	0.167317	0.220108	0.170262	0.350248	0.290035	0.262451	0.296665	0.432969	0.392697
VvMATE21	1.77078	1.67431	0.945469	0.85187	0.696356	0.735599	0.762679	0.5302	0.974972	0.832509	0.592177	0.808886	1.00217	0.78533	0.772322	0.718502	0.681241	0.521138	0.716003	0.572872	0.663701	1.0569	0.477121	0.691965	0.700704	0.627366	0.673021	0.865696	0.569374	0.845718	1.06595	1.06595	0.547775	0.450249	0.559907	0.659916	0.526339	0.691081	0.577492	0.599883	0.644439	0.582063	0.55145	0.700704	0.567026	0.409933	0.487138	0.612784	0.522444
VvMATE22	1.8595	2.48585	2.44604	1.8866	2.48234	2.52368	2.19604	2.64193	2.60464	1.68993	2.22776	2.56258	2.50553	2.1719	1.7209	2.46578	2.52646	2.21229	2.16438	2.17231	1.95545	2.3413	1.65456	2.29012	2.27119	2.11277	2.14894	2.1833	2.4555	1.82465	1.30621	1.30621	2.73839	2.48717	2.43093	2.1247	1.92438	1.64454	1.51601	1.55727	2.68842	2.30578	1.99787	1.68993	1.4833	1.44638	1.4624	2.59072	2.45166
VvMATE23	0.389166	0.465383	0.361728	0.645422	0.4843	0.292256	0.437751	0.683047	1.30363	0.781755	0.913284	0.813581	0.783904	0.466868	0.437751	0.733999	1.35755	1.22686	1.02243	0.58995	2.03007	0.704151	1.24871	0.542825	0.608526	0.576341	0.884229	1.01703	0.509203	0.488551	0.948902	0.948902	0.4133	0.671173	0.478566	0.572872	0.588832	0.519828	0.928908	1.16791	0.522444	1.0141	1.27254	0.574031	0.962843	1.18611	1.37803	0.403121	0.472756
VvMATE24	1.36959	2.03064	1.95085	1.36922	2.30976	2.31861	2.0905	2.52706	2.42831	1.73719	1.90816	2.51024	2.57827	2.25597	1.35545	2.48446	2.37241	2.14454	2.14551	2.0258	2.09304	2.52519	1.70791	1.9839	1.68205	1.45194	1.52205	1.51983	2.00689	1.01326	0.946452	0.946452	2.00191	1.29425	1.8632	1.7428	1.75595	0.899273	1.24993	0.752816	1.55715	1.47407	1.6193	1.22737	0.749736	0.802774	0.841359	2.30162	2.31044
VvMATE25	1.78132	1.59879	2.10452	1.10789	2.10089	2.12681	1.78333	1.58433	1.47173	1.1934	2.0582	2.14569	2.05687	2.10415	1.60552	1.98223	1.94738	1.3962	1.63185	1.8295	1.05918	1.63548	1.06446	1.92542	1.6974	1.29667	1.24846	1.13988	1.91233	1.19396	0.711807	0.711807	2.24628	2.18015	1.7724	1.26055	1.05652	1.4618	0.624282	0.61595	2.2462	1.15806	0.795185	0.720159	0.854306	0.78746	0.905256	2.16679	1.78046
VvMATE26	1.76492	1.65734	1.59318	1.48473	1.84905	1.59051	1.47741	1.87656	1.97552	1.19257	1.73536	2.00143	1.90004	1.49443	1.25139	1.80794	1.56561	1.62097	1.71037	1.65176	0.854913	1.79581	0.953276	1.56914	1.4501	1.64266	1.66124	1.61878	1.83689	1.44747	0.907411	0.907411	1.84348	1.62024	1.67879	1.24944	1.20978	0.900913	0.897627	0.953276	1.81637	1.48982	1.03543	0.711807	0.850033	0.666518	0.71433	1.81954	1.62593
VvMATE27	1.8464	1.83771	0.820201	1.55206	1.10653	1.0306	1.4606	2.38835	2.63087	2.50845	1.06221	1.36736	1.41863	0.89098	1.44217	1.82692	2.11448	1.76418	1.61448	1.10483	0.82866	2.2624	1.02694	1.06558	0.960471	1.55931	1.63739	1.56879	0.414973	0.498311	1.51081	1.51081	0.618048	0.716003	0.80618	0.804139	0.640481	1.13735	1.41145	1.32387	0.808211	0.558709	0.564666	0.854306	0.532754	0.793092	0.522444	0.477121	0.882525
VvMATE28	1.66304	2.24507	1.49192	1.22167	1.85138	1.75259	1.60906	1.92619	2.32535	2.23409	1.66351	2.13319	1.87927	1.4239	1.49803	1.9567	2.05339	1.66314	1.52061	2.13197	1.96993	2.13223	1.23147	1.35545	1.35851	1.54469	1.44217	1.41179	1.98493	1.50961	1.16286	1.16286	1.71399	1.67815	1.57101	1.6621	1.72787	1.64719	1.25888	0.959518	1.20763	1.28735	1.07555	1.40722	1.06408	1.01662	0.863917	1.62304	1.79553
VvMATE29	1.23452	1.79934	1.18696	0.536558	1.75228	1.5799	1.22167	2.48431	2.36031	1.62839	1.43136	1.96294	2.01178	1.08707	0.916454	2.18139	2.05273	1.49707	1.29181	1.78909	1.60379	1.83219	0.964731	0.828015	1.0465	1.19673	1.20871	1.17782	1.90206	1.32035	0.949878	0.949878	1.57334	1.3897	1.34986	1.31027	0.994317	0.775974	0.622214	0.746634	0.890421	1.02898	0.866287	1.20385	0.832509	0.799341	0.62634	1.45056	1.51375
VvMATE30	2.17574	1.98989	2.23399	2.29026	2.10701	1.9509	1.75595	2.49762	1.79176	1.40892	2.52589	2.41906	2.28529	2.40742	2.49886	2.38879	2.23515	2.07675	2.13539	2.00638	2.12048	1.46553	1.197	2.50015	2.5271	2.27713	2.09174	2.1487	2.727	2.76178	1.92392	1.92392	2.22477	2.26475	2.22259	2.02082	1.93897	1.64167	1.87081	1.79539	2.15634	2.00355	1.95511	1.90838	1.46627	1.5557	1.4143	2.29484	2.42043
VvMATE31	2.18193	2.02576	2.27233	2.16295	2.23178	2.19165	2.16956	2.02657	1.81889	1.24846	2.51605	2.49755	2.32893	2.80042	2.54979	2.44607	2.36616	2.16516	2.36825	2.39287	2.2953	2.04092	1.78068	2.69719	2.67995	2.57364	2.43249	2.48673	2.81964	2.7979	2.0911	2.0911	2.66938	2.46106	2.46174	2.51683	2.23213	2.18321	2.17167	2.1533	2.39152	2.48678	2.42004	2.30837	2.36838	2.41976	2.26079	2.27827	2.34932
VvMATE32	1.35851	1.56086	2.14085	0.606381	1.99861	2.11965	1.80652	1.52349	1.59517	1.73464	0.683947	1.46374	1.74437	1.25816	1.20112	1.69522	1.43521	1.02938	1.30835	1.10585	0.608526	0.964731	0.993877	1.60347	1.25744	0.900367	0.902547	0.778151	0.864511	0.771587	0.920123	0.920123	1.11793	1.27646	0.766413	1.65667	1.21378	1.6894	0.994317	1.03383	0.932981	0.591065	0.635484	1.22324	0.898176	0.79796	0.875061	1.01199	0.943
VvMATE33	0.808886	0.741152	2.18407	0.691081	2.24504	2.25943	1.63317	0.895423	0.839478	1.24105	1.24204	2.03218	1.96137	2.12885	0.817565	1.91698	0.992111	0.794488	0.811575	0.700704	0.636488	0.765669	0.555094	2.01716	1.93862	0.903633	1.06221	0.738781	1.08063	0.613842	0.556303	0.556303	2.31059	1.94433	1.15137	0.895423	0.850033	1.14891	0.820858	0.549003	1.97021	0.546543	0.55145	0.859138	0.719331	0.62634	0.482874	1.90298	0.672098
VvMATE34	1.01828	1.06483	2.01322	0.640481	1.75458	1.72304	1.57738	0.844477	0.795185	1.86177	1.08672	1.62356	1.53807	1.73528	1.41697	1.55654	0.943495	0.767156	0.921686	0.786751	0.672098	0.800717	0.845098	1.38274	1.45743	0.93044	0.978637	0.780317	1.03583	0.727541	0.857332	0.857332	1.85022	1.56086	1.0835	1.03181	1.45086	1.70312	1.05994	0.947434	1.63256	0.855519	0.779596	1.2971	1.11428	0.966142	0.715167	1.75778	1.05308
VvMATE35	0.93902	0.983175	2.084	0.571709	1.53352	1.67897	1.7632	0.988113	1.031	1.87616	1.1329	1.62439	1.67742	1.84261	1.2408	1.41847	1.12937	0.7348	0.926857	0.832509	0.672098	0.870989	1.09482	1.51561	1.61342	0.897627	1.05994	0.79588	0.954243	0.678518	0.658011	0.658011	1.80882	1.44932	1.02857	1.61374	1.23019	1.73038	0.924279	0.536558	1.76604	0.711807	0.694605	1.077	0.774517	1.04021	0.522444	1.68574	0.651278
VvMATE36	0.4843	0.481443	0.539076	0.865104	0.440909	0.517196	0.613842	0.522444	0.477121	1.077	0.382017	0.350248	0.726727	0.357935	0.83187	0.44248	0.454845	1.54888	1.5841	0.55145	1.82905	0.700704	2.51638	0.456366	0.276462	0.39794	0.392697	0.429752	0.52763	0.494155	0.372912	0.372912	0.414973	0.574031	0.70927	0.70757	0.705864	1.34889	0.62634	0.487138	0.457882	0.451786	0.526339	0.678518	0.663701	0.485721	0.385606	0.631444	0.518514
VvMATE37	2.83157	2.26991	1.72843	2.69408	1.97978	1.74757	1.72787	1.87326	1.85156	2.37422	2.88739	2.39284	2.24452	2.43546	2.77142	2.20564	2.25928	2.56577	2.55897	2.52865	2.27386	2.4562	1.80726	2.41669	2.59868	2.41157	2.57027	2.54557	2.47724	2.16429	2.49826	2.49826	2.36678	2.22802	2.07225	2.29833	2.1038	2.35972	2.06737	2.0707	2.45741	1.63959	1.51415	1.72016	1.61055	1.48671	1.38435	2.6061	2.57811
VvMATE38	1.80051	1.80346	1.65782	1.55618	1.89243	1.65485	1.68431	1.7602	1.8844	1.95105	2.24172	2.00333	1.9566	2.18704	2.03342	2.1172	1.77254	2.36573	2.39575	2.34341	1.98448	2.46838	1.6561	1.5231	1.8968	2.07379	2.23183	2.18136	1.51706	1.70714	1.8025	1.8025	1.69513	1.70105	2.21096	2.61326	2.3073	2.12646	2.00736	1.9136	1.56832	1.37199	1.56502	1.4609	1.22814	1.13481	1.06558	2.39841	2.86708
VvMATE39	2.07173	1.91089	1.73544	2.18823	2.13997	1.89746	2.09339	2.27351	2.36528	2.54174	2.60262	2.24361	2.2222	2.41511	2.55008	2.38439	2.07547	2.54602	2.59449	2.54845	2.28954	2.41015	1.96256	1.90859	2.35717	2.46419	2.59923	2.62437	1.83225	1.74772	1.94429	1.94429	1.96974	1.94758	2.25971	2.54973	2.36231	2.36224	2.21005	2.10968	1.85461	1.8537	1.83423	1.74601	1.33264	1.36549	1.14706	2.79659	2.82734
VvMATE40	1.38846	1.27875	1.40449	1.94552	1.58894	1.49651	1.67614	1.83658	1.79844	2.28614	1.34341	1.31765	1.84782	1.33465	2.09188	1.91254	2.01149	1.53326	1.6733	1.17464	1.08672	1.89988	1.68015	1.54974	1.65475	1.66323	1.39111	1.4524	0.999565	0.921166	2.69553	2.69553	1.35372	1.41863	1.2235	1.66633	1.80862	1.92002	2.37289	2.25871	1.23172	1.20249	1.11394	1.46449	1.63589	1.98958	1.43775	1.58081	1.38184
VvMATE41	0.800717	1.33284	1.47041	0.89487	1.67459	1.5534	0.975432	1.54183	0.940516	1.07372	1.58309	1.77459	1.54998	1.49402	1.03383	1.61511	1.56455	1.13577	1.10551	1.52492	1.13672	1.41027	0.682145	1.27921	1.27944	1.12743	0.904174	1.03941	1.7963	0.802774	0.555094	0.555094	1.84442	1.18893	1.02449	0.868056	0.745075	1.05038	0.567026	0.426511	1.42012	0.886491	0.753583	0.52763	0.655138	0.521138	0.361728	1.32899	0.977266
VvMATE42	2.35752	2.60377	2.08746	2.45306	2.52094	2.45722	2.09809	2.65188	2.33407	2.07463	2.67663	2.92171	2.86201	2.47318	2.52054	2.59104	2.36912	2.53345	2.55392	2.42434	2.47474	2.24514	1.86046	2.24763	2.22608	2.40579	2.12087	2.27138	2.51552	2.48674	1.89658	1.89658	2.12087	1.89003	2.17161	2.48835	2.11153	2.58324	2.42628	2.54867	1.81816	2.2445	2.27275	2.44414	2.71358	2.5814	2.51152	1.77503	2.46592
VvMATE43	1.64296	1.84553	1.7893	1.91751	2.07159	1.87146	1.6708	2.51318	2.41676	1.39252	1.78426	2.08508	1.99974	1.71223	1.23147	2.15743	1.99414	1.98417	1.88655	1.82458	1.5523	2.1939	1.79092	1.73672	1.72787	1.62138	1.69854	1.7124	1.87864	1.7849	1.82556	1.82556	1.99861	1.75113	1.72567	0.892651	1.49679	1.17319	1.59605	1.66427	1.92896	1.59017	1.67154	1.32879	1.56253	1.62211	1.58995	1.87454	1.8253
VvMATE44	2.22732	2.44342	2.12267	1.62562	2.5732	2.3748	1.74099	1.81425	1.53403	1.44809	2.66921	2.85559	2.77793	2.5331	2.02837	2.57424	2.32691	2.33171	2.16862	2.35073	2.18859	1.91798	1.41714	2.4069	2.2035	2.39277	1.92033	2.11833	2.72243	2.35925	1.77041	1.77041	2.47044	2.2132	2.03201	2.16959	1.92195	1.66143	1.9094	1.94768	2.19176	1.80996	1.80598	1.55157	1.34301	1.50947	1.48813	2.24578	2.21888
VvMATE45	2.31536	2.08817	1.69241	2.13504	2.01123	1.92226	2.06711	1.63679	1.91614	1.83238	2.22534	1.75542	1.76507	2.08034	2.16539	2.13216	2.17577	2.11126	1.98713	2.28607	2.26179	2.16236	2.19148	1.9163	1.94002	2.14255	1.99922	1.98068	2.19915	2.14048	2.19449	2.19449	2.18058	2.2538	2.05065	2.0146	2.01653	2.03451	2.09068	1.93181	2.19485	1.99887	2.00325	1.93591	2.14417	2.11998	1.87221	2.0182	1.90977
VvMATE46	1.62138	1.72583	1.81398	2.52699	1.85902	1.75557	2.14136	2.1285	2.3746	2.37725	2.08106	1.65341	1.51055	2.13919	2.67025	2.07831	2.10887	2.85838	2.94373	1.83161	3.01652	2.58861	2.56796	1.81869	1.73743	2.19615	2.41032	2.44724	2.11657	2.53918	2.23147	2.23147	1.8103	2.1642	2.52889	2.6083	2.54356	2.56463	2.57395	2.28905	2.36717	2.62391	2.5418	2.67629	2.57016	2.59391	2.22681	1.78923	2.55421
VvMATE47	1.93912	1.0667	1.17869	0.71433	1.29688	1.14333	0.945469	1.21511	0.920645	0.683947	0.873902	1.23452	1.13577	1.25406	0.539076	1.31048	1.30276	1.38525	1.71867	1.42619	1.27738	1.37912	2.53567	1.64924	1.67514	1.78097	1.87552	1.8926	1.98588	1.84671	1.78789	1.78789	1.72403	2.08711	2.221	2.05949	2.14226	1.96009	1.97271	1.87402	2.02596	2.14993	2.09747	1.9608	2.07642	1.98155	1.76545	1.71675	2.22154
VvMATE48	1.12156	1.2388	1.31345	1.64885	1.57031	1.61405	1.33826	2.23543	2.49307	1.11694	1.37291	1.53529	1.2907	1.39322	0.890421	1.6066	1.69949	1.56761	1.41061	1.47363	1.09899	1.69662	1.47217	1.43996	1.40756	1.48401	1.45194	1.42045	1.50987	1.33041	0.89098	0.89098	1.64128	1.35199	1.44467	1.0976	1.25479	1.27898	1.17754	1.44994	1.43727	1.41946	1.43361	0.904174	1.24527	1.20303	1.35698	1.35005	1.35774
VvMATE49	1.04179	0.713491	1.14983	0.736397	0.622214	0.816904	1.14799	0.848805	0.850646	1.28103	0.532754	0.60206	0.963316	0.561101	0.822822	0.547775	0.729165	0.453318	0.745855	0.501059	0.445604	0.468347	0.555094	0.718502	0.414973	0.431364	0.553883	0.568202	0.62634	0.583199	0.735599	0.735599	0.49276	0.808211	0.598791	1.17898	1.02898	1.33766	0.908485	0.588832	0.537819	0.367356	0.488551	0.870989	0.887617	0.692847	0.686636	0.847573	0.740363
VvMATE50	1.56879	1.18099	2.13975	2.06115	1.93445	1.81584	2.80433	1.92288	2.5296	1.92366	1.38507	0.653213	1.63929	2.33469	1.48742	2.0278	1.79491	1.00475	1.06032	1.40054	0.806858	1.33203	0.912753	2.75985	2.68041	2.70997	2.56081	2.46842	0.910091	0.835056	1.18298	1.18298	1.56726	2.04183	1.4843	1.53618	1.36493	1.15957	1.26411	1.58013	2.03997	1.0141	1.01912	1.15564	1.21511	1.11461	1.37585	2.10144	1.58252
VvMATE51	2.15936	1.58388	1.22634	1.36474	0.918555	0.870404	1.11628	1.1784	1.06108	1.92921	1.18041	1.16167	1.15987	0.963316	1.32899	1.07846	1.02816	2.25828	2.30365	1.04766	2.38331	1.1271	1.82666	1.5172	1.41764	1.33244	1.68377	1.48785	1.23249	1.91944	1.85848	1.85848	1.0141	1.70723	1.88024	1.6464	1.74943	2.07882	2.4312	2.27827	1.56324	1.83639	1.51068	1.77685	2.38149	2.59754	2.33232	1.62696	1.45652
VvMATE52	0.913814	1.01072	1.45773	0.810904	1.52048	1.83632	1.56879	0.865696	0.667453	1.80298	1.04415	0.800717	1.1209	0.517196	1.43616	0.876795	1.42029	2.75351	2.44052	2.19932	2.00082	2.25866	1.3126	1.16938	0.996074	0.559907	0.426511	0.563481	0.685742	0.613842	0.488551	0.488551	0.503791	1.03463	0.729974	1.39252	1.31723	1.75012	1.031	0.643453	0.765669	0.647383	0.556303	1.12937	0.641474	0.622214	0.439333	0.826723	0.685742
VvMATE53	1.20194	1.79477	1.55546	1.14114	1.09726	0.950365	1.54728	1.51068	1.30255	1.33486	1.25648	0.943495	1.69188	0.693727	1.15957	1.56038	2.00522	1.18921	1.59118	1.86711	2.36059	1.16938	0.965672	0.770852	0.826075	1.13481	0.942504	1.00604	1.92942	1.86279	1.33566	1.33566	1.83708	1.30771	1.1726	1.94949	1.26951	1.44012	1.29447	1.03623	1.1186	1.13354	0.930949	1.25358	0.998695	0.892651	0.798651	1.37621	1.23679
VvMATE54	0.958564	0.836957	0.673942	1.05843	0.662758	0.745855	0.822168	0.82866	0.742725	1.60228	0.457882	0.4133	0.905796	0.439333	0.945469	0.518514	0.866287	0.881385	0.748963	0.499687	0.451786	0.621176	0.715167	0.58995	0.432969	0.510545	0.592177	0.414973	0.956168	0.725095	0.547775	0.547775	0.662758	1.07882	0.835691	1.35908	1.31302	1.63799	1.0607	0.650308	0.537819	0.663701	0.447158	0.931458	0.766413	0.671173	0.578639	0.762679	0.63749
VvMATE55	1.35257	1.57852	0.814248	1.61055	0.931458	0.959518	1.03383	1.00988	1.06819	1.95051	1.64375	1.18611	1.07482	1.12581	1.60271	1.38775	1.82419	2.05523	1.65447	1.19948	2.26769	1.01452	1.48316	1.33082	1.07041	1.33102	0.992111	1.02325	1.33284	2.12418	1.38292	1.38292	1.49485	1.48044	1.33041	1.62961	1.69836	1.84726	1.28194	1.46702	1.66096	1.60021	1.58274	1.4823	1.43345	1.36884	1.37658	1.40943	1.08279
VvMATE56	0.4843	0.545307	0.842609	1.02531	0.625312	0.64836	0.596597	1.07737	0.725095	1.01157	0.644439	0.737193	0.807535	0.436163	0.658965	0.645422	0.914343	1.22531	1.84776	0.613842	0.503791	0.466868	1.42765	0.55145	0.399674	0.552668	0.352183	0.499687	1.21112	1.84936	0.630428	0.630428	0.770852	0.627366	0.519828	0.894316	0.790988	0.845718	0.773055	0.779596	0.506505	0.416641	0.535294	0.772322	0.519828	0.477121	0.869818	0.697229	0.541579
VvMATE57	0.720986	0.950851	1.17289	1.51402	1.13767	1.03019	1.12123	0.950365	1.29513	0.98945	1.18469	0.781037	1.11126	0.677607	1.05918	1.06707	0.839478	0.569374	0.80618	0.468347	0.305351	0.478566	0.356026	1.0693	0.913814	0.942504	0.792392	1.00945	0.907411	0.600973	0.510545	0.510545	0.900367	0.752816	0.571709	1.34203	0.883093	1.16761	0.724276	0.523746	0.647383	0.49276	0.510545	0.802774	0.429752	0.444045	0.399674	0.79379	0.668386
VvMATE58	0.900367	1.69055	1.11428	2.00608	1.34928	1.28217	1.18837	1.42488	2.14832	1.82125	1.63769	1.13925	0.952308	1.78312	1.24204	1.2188	1.05918	1.06108	0.85309	1.08207	0.879669	0.771587	0.995635	1.78497	2.04848	2.05108	2.12493	1.94201	0.710117	2.42757	1.58782	1.58782	1.13226	1.61098	2.14613	1.47799	2.10068	1.6505	1.63246	1.88377	1.3075	2.13062	2.27869	1.60477	1.95274	1.87927	1.91735	1.27277	1.70053
VvMATE59	1.51228	1.79518	1.40603	0.932474	1.21458	1.42439	1.14239	0.44248	0.514548	0.963788	1.62992	0.945469	0.650308	1.41061	1.48259	1.15655	0.974972	1.07846	0.847573	1.08458	1.37291	0.454845	0.332438	0.931966	1.17231	0.892651	0.909021	0.745075	0.576341	1.62788	0.711807	0.711807	0.580925	0.567026	0.535294	0.836324	0.760422	0.822168	0.472756	0.477121	0.724276	0.680336	0.689309	0.676694	0.541579	0.437751	0.444045	0.474216	0.60206
[truncated: 5 more columns]
