# Supplementary material for: Genome-Wide Analysis of Multidrug and Toxic Compound Extruction Transporters in Grape
Source: Front Plant Sci. 2022 Jul 14;13:892638. doi: 10.3389/fpls.2022.892638 (PMC9330396; doi:10.3389/fpls.2022.892638)
Supplement: Supplementary file 1 [file Data_Sheet_1.zip › tables/table1_watanabe.xlsx]

## Sheet: Table 1
Table 1. List of the identified MATEs in grape genome. Gene ID, chromosome location, transcripts, protein size, molecular weight (MW), isoelectric point (Pi) and number of transmembrane domains (TMDs) are listed. Gene IDs was collected from the four different gene annotations, i.e. CRIBI v1, CRIBI v2, Genoscope and VCost.v3. Information about protein and domains were based on the CRIBI v2 annotat…
	CRIBI v2			CRIBI v1 Gene ID	Genoscope	VCost.v3	Protein
Name	Gene ID	Chromosome location	Transcripts		Gene ID	Gene ID	Size (AAs)	MW (D)	Pi	TMDs
VvMATE1	VIT_201s0011g04430	chr1:4021807..4024501 reverse	VIT_201s0011g04430.1	VIT_01s0011g04430	GSVIVT01011803001	Vitvi01g00370	482	51649.1	6.4	10
VvMATE2	VIT_201s0011g04450	chr1:4032047..4035573 reverse	VIT_201s0011g04450.1	VIT_01s0011g04450	GSVIVT01011801001	Vitvi01g01962	482	52662.3	7.86	12
			VIT_201s0011g04450.2	VIT_01s0011g04450	GSVIVT01011801001	Vitvi01g01962	486	52873.6	7.44	11
			VIT_201s0011g04450.3	VIT_01s0011g04450	GSVIVT01011801001	Vitvi01g01962	397	43693.7	8.54	10
			VIT_201s0011g04450.4	VIT_01s0011g04450	GSVIVT01011801001	Vitvi01g01962	415	45262.5	6.88	9
			VIT_201s0011g04450.5
			VIT_201s0011g04450.6	VIT_01s0011g04450	GSVIVT01011801001	Vitvi01g01962	316	34476.1	5.78	8
VvMATE3	VIT_201s0011g04460	chr1:4036752..4039385 forward	VIT_201s0011g04460.1	VIT_01s0011g04460	GSVIVT01011800001	Vitvi01g00371	540	59658.6	8.69	9
			VIT_201s0011g04460.2	VIT_01s0011g04460	GSVIVT01011800001	Vitvi01g00371	471	51907.3	8.21	9
			VIT_201s0011g04460.3	VIT_01s0011g04460	GSVIVT01011800001	Vitvi01g00371	337	37034.6	8.35	6
			VIT_201s0011g04460.4
			VIT_201s0011g04460.5	VIT_01s0011g04460	GSVIVT01011800001	Vitvi01g00371	280	30309.7	8.13	6
VvMATE4	VIT_211s0052g01510	chr11:19255115..19265006 forward	VIT_211s0052g01510.1	VIT_11s0052g01510	GSVIVT01029142001	Vitvi11g01285	497	53985.1	8.28	12
			VIT_211s0052g01510.2	VIT_11s0052g01510	GSVIVT01029142001	Vitvi11g01285	490	52670.3	8.69	12
VvMATE5	VIT_211s0052g01540	chr11:19281101..19288934 forward	VIT_211s0052g01540.1	VIT_11s0052g01540	GSVIVT01029136001	Vitvi11g01286	457	49183.1	8.67	11
			VIT_211s0052g01540.2
			VIT_211s0052g01540.3	VIT_11s0052g01540	GSVIVT01029136001	Vitvi11g01286	412	44651.7	7.66	9
			VIT_211s0052g01540.4	VIT_11s0052g01540	GSVIVT01029136001	Vitvi11g01286	339	36785.5	8.23	8
			VIT_211s0052g01540.5	VIT_11s0052g01540	GSVIVT01029136001	Vitvi11g01286	273	29570.9	8.87	6
			VIT_211s0052g01540.7
			VIT_211s0052g01540.6	VIT_11s0052g01540	GSVIVT01029136001	Vitvi11g01286	310	33718	8.44	7
VvMATE6	VIT_211s0052g01560	chr11:19292964..19306510 reverse	VIT_211s0052g01560.1	VIT_11s0052g01570	GSVIVT01029131001	Vitvi11g01693	492	53533.6	9.11	12
			VIT_211s0052g01560.3	VIT_11s0052g01570	GSVIVT01029131001	Vitvi11g01693	490	53351.4	9.12	12
			VIT_211s0052g01560.4	VIT_11s0052g01570	GSVIVT01029131001	Vitvi11g01693	472	51411.2	9.06	12
VvMATE7	VIT_211s0052g01560	chr11:19292964..19306510 reverse	VIT_211s0052g01560.2	VIT_11s0052g01560	GSVIVT01029132001	Vitvi11g01692	490	52734.3	8.59	12
			VIT_211s0052g01560.5	VIT_11s0052g01560	GSVIVT01029132001	Vitvi11g01692	471	50691.8	8.6	10
			VIT_211s0052g01560.6	VIT_11s0052g01560	GSVIVT01029132001	Vitvi11g01692	497	54015	8.05	12
			VIT_211s0052g01560.7	VIT_11s0052g01560	GSVIVT01029132001	Vitvi11g01692	438	47078.6	8.84	9
			VIT_211s0052g01560.8	VIT_11s0052g01560	GSVIVT01029132001	Vitvi11g01692	478	51972.5	8.06	10
VvMATE8	VIT_214s0006g02260	chr14:19602250..19605203 forward	VIT_214s0006g02260.1	VIT_14s0006g02260	GSVIVT01030951001	Vitvi14g01062	495	53316.1	8.48	11
VvMATE9	VIT_217s0000g02970	chr17:2744209..2747536 reverse	VIT_217s0000g02970.1	VIT_17s0000g02970	GSVIVT01008370001	Vitvi17g00256	494	53411.4	8.36	12
VvMATE10	VIT_217s0000g02990	chr17:2768313..2770594 reverse	VIT_217s0000g02990.1	VIT_17s0000g02990	GSVIVT01008369001	Vitvi17g00258	453	49197.6	8.4	11
			VIT_217s0000g02990.2	VIT_17s0000g02990	GSVIVT01008369001	Vitvi17g00258	306	33420.9	8.4	7
			VIT_217s0000g02990.3	VIT_17s0000g02990	GSVIVT01008369001	Vitvi17g00258	414	44962.7	7.02	10
VvMATE11	VIT_217s0000g03000	chr17:2780295..2782669 reverse	VIT_217s0000g03000.1	VIT_17s0000g03000	GSVIVT01008369001	Vitvi17g00259	475	51779.6	6.69	11
VvMATE12	VIT_217s0000g09270	chr17:10859683..10862639 forward	VIT_217s0000g09270.1	VIT_17s0000g09270	GSVIVT01007649001	Vitvi17g00915	449	48803.7	8.61	10
VvMATE13	VIT_219s0014g02440	chr19:2532311..2534460 forward	VIT_219s0014g02440.1	VIT_19s0014g02440	GSVIVT01014308001	Vitvi19g00205	494	53687.5	8.2	12
VvMATE14	VIT_219s0014g02450	chr19:2535101..2537063 forward	VIT_219s0014g02450.1	VIT_19s0014g02450	GSVIVT01014309001	Vitvi19g01864	488	53438.2	7.13	10
VvMATE15	VIT_200s0225g00050	chrUn:14575577..14579088 reverse	VIT_200s0225g00050.1	VIT_00s0225g00050	GSVIVT01004076001	Vitvi01g00653	510	55254.1	5.78	11
			VIT_200s0225g00050.2	VIT_00s0225g00050	GSVIVT01004076001	Vitvi01g00653	438	47513.1	5.51	9
			VIT_200s0225g00050.3	VIT_00s0225g00050	GSVIVT01004076001	Vitvi01g00653	477	51616.3	5.74	10
			VIT_200s0225g00050.4	VIT_00s0225g00050	GSVIVT01004076001	Vitvi01g00653	367	39830.9	8.07	8
			VIT_200s0225g00050.5	VIT_00s0225g00050	GSVIVT01004076001	Vitvi01g00653	328	35727.8	7.51	7
VvMATE16	VIT_200s0225g00060	chrUn:14591567..14594247 reverse	VIT_200s0225g00060.1	VIT_00s0225g00060	GSVIVT01004076001	Vitvi01g00655	513	55892.6	6.6	9
			VIT_200s0225g00060.2
			VIT_200s0225g00060.3	VIT_00s0225g00060	GSVIVT01004076001	Vitvi01g00655	472	51231.4	6.31	8
			VIT_200s0225g00060.4	VIT_00s0225g00060	GSVIVT01004076001	Vitvi01g00655	455	49811.5	7.6	8
VvMATE17	VIT_200s0225g00070	chrUn:14600470..14603490 reverse	VIT_200s0225g00070.1	VIT_00s0225g00070	GSVIVT01004077001	Vitvi01g00656	502	54813.4	5.18	12
			VIT_200s0225g00070.2	VIT_00s0225g00070	GSVIVT01004077001	Vitvi01g00656	451	49097.9	5.21	10
			VIT_200s0225g00070.3
VvMATE18	VIT_200s0225g00080	chrUn:14613309..14616942 reverse	VIT_200s0225g00080.1	VIT_00s0225g00080	GSVIVT01004078001	Vitvi01g00657	517	56521.5	8.84	10
VvMATE19	VIT_208s0056g00780	chr8:1221330..1226145 forward	VIT_208s0056g00780.1	VIT_08s0056g00780	GSVIVT01029901001	Vitvi08g00067	496	54252.2	8.49	10
			VIT_208s0056g00780.2
			VIT_208s0056g00780.3
			VIT_208s0056g00780.4
			VIT_208s0056g00780.5	VIT_08s0056g00780	GSVIVT01029901001	Vitvi08g00067	402	43856.1	8.69	8
			VIT_208s0056g00780.6	VIT_08s0056g00780	GSVIVT01029901001	Vitvi08g00067	410	44972.4	8.33	8
			VIT_208s0056g00780.7	VIT_08s0056g00780	GSVIVT01029901001	Vitvi08g00067	326	36034.8	6.73	8
VvMATE20	VIT_208s0056g00870	chr8:1350357..1364245 reverse	VIT_208s0056g00870.1	VIT_08s0056g00870	GSVIVT01029912001	Vitvi08g00076	498	54730.5	6.54	10
			VIT_208s0056g00870.2	VIT_08s0056g00870	GSVIVT01029912001	Vitvi08g00076	402	44230.4	6.88	8
			VIT_208s0056g00870.3	VIT_08s0056g00870	GSVIVT01029912001	Vitvi08g00076	532	58967.5	8.45	10
VvMATE21	VIT_208s0056g00890	chr8:1389528..1393841 reverse	VIT_208s0056g00890.1	VIT_08s0056g00890	GSVIVT01029913001	Vitvi08g00078	433	47541.3	8.75	9
VvMATE22	VIT_208s0056g01000	chr8:1489979..1498340 forward	VIT_208s0056g01000.1	VIT_08s0056g01000	GSVIVT01029920001	Vitvi08g00085	485	53483.2	7.5	10
VvMATE23	VIT_208s0056g01040	chr8:1508050..1531663 reverse	VIT_208s0056g01040.1	VIT_08s0056g01040	GSVIVT01029922001	Vitvi08g00086	486	53540.4	9.26	12
			VIT_208s0056g01040.2	VIT_08s0056g01040	GSVIVT01029922001	Vitvi08g00086	409	45180.6	9.23	10
			VIT_208s0056g01040.3	VIT_08s0056g01040	GSVIVT01029922001	Vitvi08g00086	455	50007.3	9.27	11
VvMATE24	VIT_208s0056g01070	chr8:1548460..1560413 forward	VIT_208s0056g01070.1	VIT_08s0056g01070	GSVIVT01029926001	Vitvi08g00091	486	53395.1	6.44	12
			VIT_208s0056g01070.2	VIT_08s0056g01070	GSVIVT01029926001	Vitvi08g00091	402	43963.2	6.3	10
VvMATE25	VIT_208s0056g01080	chr8:1571971..1580783 forward	VIT_208s0056g01080.1	VIT_08s0056g01080	GSVIVT01029927001	Vitvi08g00092	514	56571.2	8.21	12
VvMATE26	VIT_208s0056g01120	chr8:1700737..1717715 forward	VIT_208s0056g01120.1	VIT_08s0056g01120	GSVIVT01029934001	Vitvi08g00099	486	54042.7	8.02	12
			VIT_208s0056g01120.2
			VIT_208s0056g01120.3
			VIT_208s0056g01120.4
			VIT_208s0056g01120.5
			VIT_208s0056g01120.6	VIT_08s0056g01120	GSVIVT01029934001	Vitvi08g00099	402	44532.6	8.33	10
			VIT_208s0056g01120.7
			VIT_208s0056g01120.8	VIT_08s0056g01120	GSVIVT01029934001	Vitvi08g00099	388	43058	6.42	10
VvMATE27	VIT_210s0116g01860	chr10:1119912..1125200 forward	VIT_210s0116g01860.1	VIT_10s0116g01860	GSVIVT01012737001	Vitvi10g00107	505	54448.7	5.09	10
			VIT_210s0116g01860.2	VIT_10s0116g01860	GSVIVT01012737001	Vitvi10g00107	493	53154.4	5.38	10
VvMATE28	VIT_210s0116g01870	chr10:1127233..1137841 forward	VIT_210s0116g01870.1	VIT_10s0116g01870	GSVIVT01012739001	Vitvi10g00109	511	55201.5	8.91	11
VvMATE29	VIT_210s0116g01880	chr10:1146808..1151516 forward	VIT_210s0116g01880.1	VIT_10s0116g01880	GSVIVT01012741001	Vitvi10g01644	510	54853.6	6.89	12
			VIT_210s0116g01880.2	VIT_10s0116g01880	GSVIVT01012741001	Vitvi10g01644	399	42733.6	7.48	10
			VIT_210s0116g01880.3	VIT_10s0116g01880	GSVIVT01012741001	Vitvi10g01644	373	40489	7.6	8
			VIT_210s0116g01880.4	VIT_10s0116g01880	GSVIVT01012741001	Vitvi10g01644	425	45331.4	7.62	9
			VIT_210s0116g01880.5	VIT_10s0116g01880	GSVIVT01012741001	Vitvi10g01644	321	34763.9	6.83	6
VvMATE30	VIT_212s0028g01150	chr12:1714190..1716866 reverse	VIT_212s0028g01150.1	VIT_12s0028g01150	GSVIVT01020808001	Vitvi12g00099	505	54898	8.38	11
			VIT_212s0028g01150.2	VIT_12s0028g01150	GSVIVT01020808001	Vitvi12g00099	486	52781.6	8.58	11
			VIT_212s0028g01150.3	VIT_12s0028g01150	GSVIVT01020808001	Vitvi12g00099	378	41544.2	8.89	8
VvMATE31	VIT_212s0028g01160	chr12:1739731..1742612 forward	VIT_212s0028g01160.1	VIT_12s0028g01160	GSVIVT01020806001	Vitvi12g00101	507	54415.5	6.99	11
VvMATE32	VIT_212s0059g02160	chr12:6947541..6952813 forward	VIT_212s0059g02160.1	VIT_12s0059g02160	GSVIVT01030589001	Vitvi12g00506	553	59506.2	8	12
			VIT_212s0059g02160.2	VIT_12s0059g02160	GSVIVT01030589001	Vitvi12g00506	517	55496.4	8.3	11
			VIT_212s0059g02160.3	VIT_12s0059g02160	GSVIVT01030589001	Vitvi12g00506	470	50236.4	8.6	10
VvMATE33	VIT_212s0059g02180	chr12:6968887..6971785 forward	VIT_212s0059g02180.1	VIT_12s0059g02180	GSVIVT01030590001	Vitvi12g02409	508	54795	8.23	12
VvMATE34	VIT_212s0059g02220	chr12:7024881..7027760 forward	VIT_212s0059g02220.1	VIT_12s0059g02220	GSVIVT01030594001	Vitvi12g02411	508	54629.7	7.95	12
VvMATE35	VIT_212s0059g02230	chr12:7030290..7041662 forward	VIT_212s0059g02230.1	VIT_12s0059g02230	GSVIVT01030595001	Vitvi12g00514	689	75281.3	8.78	11
VvMATE36	VIT_215s0046g01800	chr15:18639468..18642895 reverse	VIT_215s0046g01800.1	VIT_15s0046g01800	GSVIVT01027003001	Vitvi15g01057	484	52799.3	5.68	11
VvMATE37	VIT_216s0050g00900	chr16:17819177..17822079 reverse	VIT_216s0050g00900.1	VIT_16s0050g00900	GSVIVT01028885001	Vitvi16g01911	490	53488.1	5.89	11
VvMATE38	VIT_216s0050g00910	chr16:17827694..17830625 reverse	VIT_216s0050g00910.1	VIT_16s0050g00910	GSVIVT01028882001	Vitvi16g01913	490	53458	5.9	11
VvMATE39	VIT_216s0050g00930	chr16:17837264..17840061 reverse	VIT_216s0050g00930.1	VIT_16s0050g00930	GSVIVT01028879001	Vitvi16g01915	494	53726.2	5.99	12
VvMATE40	VIT_218s0001g06790	chr18:5062242..5066242 reverse	VIT_218s0001g06790.1	VIT_18s0001g06790	GSVIVT01009104001	Vitvi18g00470	491	53580.3	6.32	9
VvMATE41	VIT_218s0001g06820	chr18:5078186..5081480 reverse	VIT_218s0001g06820.1	VIT_18s0001g06820	GSVIVT01009105001	Vitvi18g00472	337	37276.2	6.42	8
			VIT_218s0001g06820.2
			VIT_218s0001g06820.3
			VIT_218s0001g06820.4	VIT_18s0001g06820	GSVIVT01009105001	Vitvi18g00472	415	45368.7	6.31	9
			VIT_218s0001g06820.5	VIT_18s0001g06820	GSVIVT01009105001	Vitvi18g00472	447	48778.9	6.59	12
VvMATE42	VIT_218s0001g11760	chr18:10039981..10043834 reverse	VIT_218s0001g11760.1	VIT_18s0001g11760	GSVIVT01009629001	Vitvi18g00899	480	51489.1	5.99	12
VvMATE43	VIT_203s0038g00410	chr3:388733..396945 reverse	VIT_203s0038g00410.1	VIT_03s0038g00410	GSVIVT01024199001	Vitvi03g00032	469	50397.9	5.99	7
			VIT_203s0038g00410.2	VIT_03s0038g00410	GSVIVT01024199001	Vitvi03g00032	305	32722.7	8.4	6
			VIT_203s0038g00410.3	VIT_03s0038g00410	GSVIVT01024199001	Vitvi03g00032	432	46222	5.98	7
			VIT_203s0038g00410.4	VIT_03s0038g00410	GSVIVT01024199001	Vitvi03g00032	387	41498.3	5.97	6
			VIT_203s0038g00410.5	VIT_03s0038g00410	GSVIVT01024199001	Vitvi03g00032	372	39773.5	6.22	6
			VIT_203s0038g00410.6
			VIT_203s0038g00410.7
			VIT_203s0038g00410.8	VIT_03s0038g00410	GSVIVT01024199001	Vitvi03g00032	264	28600.1	6.2	4
VvMATE44	VIT_203s0038g00430	chr3:398947..406451 reverse	VIT_203s0038g00430.1	VIT_03s0038g00430	GSVIVT01024198001	Vitvi03g00033	568	61093.7	8.67	9
			VIT_203s0038g00430.2	VIT_03s0038g00430	GSVIVT01024198001	Vitvi03g00033	517	55389	8.3	9
			VIT_203s0038g00430.3	VIT_03s0038g00430	GSVIVT01024198001	Vitvi03g00033	395	42682	9.41	8
VvMATE45	VIT_203s0038g03200	chr3:2314225..2331028 reverse	VIT_203s0038g03200.1	VIT_03s0038g03200	GSVIVT01023938001	Vitvi03g00199	605	64522.7	8.93	8
			VIT_203s0038g03200.2
			VIT_203s0038g03200.3
VvMATE46	VIT_206s0004g02140	chr6:2592369..2595923 forward	VIT_206s0004g02140.1	VIT_06s0004g02140	GSVIVT01025266001	Vitvi06g00216	514	54418	6.66	8
VvMATE47	VIT_208s0007g08200	chr8:21562632..21567871 forward	VIT_208s0007g08200.1	VIT_08s0007g08200	GSVIVT01033317001	Vitvi08g01879	508	54827.8	9.14	9
			VIT_208s0007g08200.3
			VIT_208s0007g08200.2	VIT_08s0007g08200	GSVIVT01033317001	Vitvi08g01879	495	53368.2	9	9
			VIT_208s0007g08200.5
			VIT_208s0007g08200.4	VIT_08s0007g08200	GSVIVT01033317001	Vitvi08g01879	457	49078.9	8.71	8
			VIT_208s0007g08200.6
			VIT_208s0007g08200.7	VIT_08s0007g08200	GSVIVT01033317001	Vitvi08g01879	423	46269.5	9.1	7
			VIT_208s0007g08200.8	VIT_08s0007g08200	GSVIVT01033317001	Vitvi08g01879	368	39693.8	9.17	6
			VIT_208s0007g08200.9	VIT_08s0007g08200	GSVIVT01033317001	Vitvi08g01879	300	32161.7	9.76	8
			VIT_208s0007g08200.10	VIT_08s0007g08200	GSVIVT01033317001	Vitvi08g01879	336	36596.7	6.39	4
			VIT_208s0007g08200.11	VIT_08s0007g08200	GSVIVT01033317001	Vitvi08g01879	262	28382	6.59	3
VvMATE48	VIT_208s0058g00510	chr8:9585099..9604413 forward	VIT_208s0058g00510.1	VIT_08s0058g00510	GSVIVT01030279001	Vitvi08g00777	559	58971.9	6.67	9
			VIT_208s0058g00510.2	VIT_08s0058g00510	GSVIVT01030279001	Vitvi08g00777	537	56405	7.05	9
			VIT_208s0058g00510.3	VIT_08s0058g00510	GSVIVT01030279001	Vitvi08g00777	514	54232.2	6.46	7
			VIT_208s0058g00510.4
			VIT_208s0058g00510.5	VIT_08s0058g00510	GSVIVT01030279001	Vitvi08g00777	437	45952.5	8.68	5
			VIT_208s0058g00510.6
			VIT_208s0058g00510.7
			VIT_208s0058g00510.8	VIT_08s0058g00510	GSVIVT01030279001	Vitvi08g00777	356	37528.6	8.88	3
VvMATE49	VIT_213s0064g00930	chr13:22791692..22797039 forward	VIT_213s0064g00930.1	VIT_13s0064g00930	GSVIVT01032092001	Vitvi13g01734	543	58179.9	8.98	10
			VIT_213s0064g00930.2	VIT_13s0064g00930	GSVIVT01032092001	Vitvi13g01734	513	54632.7	8.91	11
			VIT_213s0064g00930.3	VIT_13s0064g00930	GSVIVT01032092001	Vitvi13g01734	389	41571.9	10.18	9
VvMATE50	VIT_202s0025g04420	chr2:3894150..3895743 reverse	VIT_202s0025g04420.1	VIT_02s0025g04420	GSVIVT01019858001	Vitvi02g00403	531	57764.9	6.11	11
VvMATE51	VIT_202s0025g05110	chr2:4578076..4579483 forward	VIT_202s0025g05110.1	VIT_02s0025g05110	-	Vitvi02g00466	469	51169.3	8.73	10
VvMATE52	VIT_205s0077g02090	chr5:1620999..1622613 forward	VIT_205s0077g02090.1	VIT_05s0077g02090	GSVIVT01035122001	Vitvi05g00031	501	54606.7	8.36	11
VvMATE53	VIT_207s0031g00750	chr7:16911063..16912725 forward	VIT_207s0031g00750.1	VIT_07s0031g00750	GSVIVT01022141001	Vitvi07g01759	554	60180.1	8.28	12
VvMATE54	VIT_208s0058g01170	chr8:10606149..10609176 forward	VIT_208s0058g01170.1	VIT_08s0058g01170	GSVIVT01030196001	Vitvi08g00847	430	46312.5	8.91	9
			VIT_208s0058g01170.2	VIT_08s0058g01170	GSVIVT01030196001	Vitvi08g00847	511	55454.9	7.47	10
VvMATE55	VIT_211s0016g03050	chr11:2454949..2456542 reverse	VIT_211s0016g03050.1	VIT_11s0016g03050	GSVIVT01015294001	Vitvi11g00259	531	57181.2	8.41	10
VvMATE56	VIT_213s0067g02980	chr13:1598628..1602479 reverse	VIT_213s0067g02980.1	VIT_13s0067g02980	GSVIVT01032676001	Vitvi13g00176	492	53380.5	8.41	8
VvMATE57	VIT_216s0100g00460	chr16:15919961..15921566 forward	VIT_216s0100g00460.1	VIT_16s0100g00460	GSVIVT01010621001	Vitvi16g00951	535	57895.4	8.09	11
VvMATE58	VIT_218s0001g08200	chr18:6688710..6690565 reverse	VIT_218s0001g08200.1	VIT_18s0001g08200	GSVIVT01009253001	Vitvi18g00583	554	60232.2	7.06	12
VvMATE59	VIT_218s0086g00180	chr18:17293925..17296105 forward	VIT_218s0086g00180.1	VIT_18s0086g00180	GSVIVT01036812001	Vitvi18g01376	473	50513.1	8.14	9
			VIT_218s0086g00180.3
			VIT_218s0086g00180.2	VIT_18s0086g00180	GSVIVT01036812001	Vitvi18g01376	501	53720.7	6.08	9
