# Supplementary material for: Genome-Wide Analysis of Multidrug and Toxic Compound Extruction Transporters in Grape
Source: Front Plant Sci. 2022 Jul 14;13:892638. doi: 10.3389/fpls.2022.892638 (PMC9330396; doi:10.3389/fpls.2022.892638)
Supplement: Supplementary file 1 [file Data_Sheet_1.zip › tables/tableS1_watanabe.xlsx]

## Sheet: Table S1
Table S1. Domain information and predicted subcellular localization of the grape MATEs. These information were based on the CRIBI v2 annotation.Subcellular localizations were predicted by CELLO version 2.5, WoLF PSORT and Plant mPLOC. Pm and Plas: plasma membrane, vacu: vacuole, golg: Golgi apparatus, cyto: cytosol, E.R.: endroplasmic reticulum, nucl: nuclear, chlo: chloroplast, mito: mitochondri…
		Domain			Localization
Name	Transcripts	Pfam	NCBI CDD		CELLO v2.5	WoLF PSORT	Plant mPLOC
VvMATE1	VIT_201s0011g04430.1	2MatE	MATE_eukaryotic		Pm	plas: 8, vacu: 4, golg: 2	Cell membrane
VvMATE2	VIT_201s0011g04450.1	2MatE	MATE_eukaryotic		Pm	cyto: 5, plas: 3, E.R.: 3, nucl: 1, vacu: 1	Cell membrane
	VIT_201s0011g04450.2	2MatE	MATE_eukaryotic		Pm	cyto: 5, E.R.: 4, plas: 2, nucl: 1, vacu: 1	Cell membrane
	VIT_201s0011g04450.3	2MatE	MATE_eukaryotic		Pm	plas: 6, vacu: 5, chlo: 1, cyto: 1	Cell membrane
	VIT_201s0011g04450.4	2MatE	MATE_eukaryotic		Pm	cyto: 6, chlo: 2, E.R.: 2, nucl: 1, plas: 1, vacu: 1	Cell membrane
	VIT_201s0011g04450.5
	VIT_201s0011g04450.6	MatE	MATE_eukaryotic		Pm	cyto: 6, chlo: 2, plas: 2, nucl: 1, vacu: 1, E.R.: 1	Cell membrane
VvMATE3	VIT_201s0011g04460.1	2MatE	MATE_eukaryotic		Pm	plas: 6, vacu: 4, E.R.: 2, nucl: 1	Cell membrane
	VIT_201s0011g04460.2	2MatE	MATE_eukaryotic		Pm	plas: 5, E.R.: 4, vacu: 3, nucl: 1	Cell membrane
	VIT_201s0011g04460.3	MatE	MATE_eukaryotic		Pm	plas: 8, vacu: 3, nucl: 1, E.R.: 1	Cell membrane
	VIT_201s0011g04460.4
	VIT_201s0011g04460.5	MatE	MATE_eukaryotic		Pm	plas: 5, E.R.: 4, vacu: 3, nucl: 1	Cell membrane
VvMATE4	VIT_211s0052g01510.1	2MatE	MATE_eukaryotic		Pm	plas: 7, vacu: 3, E.R.: 2, cyto: 1	Cell membrane
	VIT_211s0052g01510.2	2MatE	MATE_eukaryotic		Pm	plas: 7, vacu: 4, cyto: 1, mito: 1	Cell membrane
VvMATE5	VIT_211s0052g01540.1	2MatE	MATE_eukaryotic		Pm	plas: 6, vacu: 4, E.R.: 3	Cell membrane
	VIT_211s0052g01540.2
	VIT_211s0052g01540.3	2MatE	MATE_eukaryotic		Pm	plas: 5, vacu: 5, E.R.: 3	Cell membrane
	VIT_211s0052g01540.4	MatE	MATE_eukaryotic		Pm	vacu: 4, E.R.: 4, plas: 3, golg: 2	Cell membrane
	VIT_211s0052g01540.5	MatE	MATE_eukaryotic		Pm	plas: 6, vacu: 3, E.R.: 3, golg: 2	Cell membrane
	VIT_211s0052g01540.7
	VIT_211s0052g01540.6	MatE	MATE_eukaryotic		Pm	plas: 4, E.R.: 4, vacu: 3, golg: 2	Cell membrane
VvMATE6	VIT_211s0052g01560.1	2MatE	MATE_eukaryotic		Pm	plas: 9, vacu: 4	Cell membrane
	VIT_211s0052g01560.3	2MatE	MATE_eukaryotic		Pm	plas: 9, vacu: 4	Cell membrane
	VIT_211s0052g01560.4	2MatE	MATE_eukaryotic		Pm	plas: 9, vacu: 4	Cell membrane
VvMATE7	VIT_211s0052g01560.2	2MatE	MATE_eukaryotic		Pm	plas: 6, vacu: 5, E.R.: 2	Cell membrane
	VIT_211s0052g01560.5	2MatE	MATE_eukaryotic		Pm	plas: 5, vacu: 5, E.R.: 3	Cell membrane
	VIT_211s0052g01560.6	2MatE	MATE_eukaryotic		Pm	plas: 6, vacu: 5, E.R.: 3	Cell membrane
	VIT_211s0052g01560.7	2MatE	MATE_eukaryotic		Pm	plas: 6, vacu: 4, E.R.: 3	Cell membrane
	VIT_211s0052g01560.8	2MatE	MATE_eukaryotic		Pm	plas: 7, vacu: 4, E.R.: 3	Cell membrane
VvMATE8	VIT_214s0006g02260.1	2MatE	MATE_eukaryotic		Pm	plas: 9, vacu: 3, golg: 2	Cell membrane
VvMATE9	VIT_217s0000g02970.1	2MatE	MATE_eukaryotic		Pm	plas: 9, vacu: 4	Cell membrane
VvMATE10	VIT_217s0000g02990.1	2MatE	MATE_eukaryotic		Pm	plas: 6, E.R.: 4, vacu: 3	Cell membrane
	VIT_217s0000g02990.2	MatE	MATE_eukaryotic		Pm	plas: 6, vacu: 3, golg: 2, cyto: 1, extr: 1	Cell membrane
	VIT_217s0000g02990.3	2MatE	MATE_eukaryotic		Pm	plas: 7, vacu: 3, E.R.: 3	Cell membrane
VvMATE11	VIT_217s0000g03000.1	2MatE	MATE_eukaryotic		Pm	plas: 7, vacu: 5, E.R.: 2	Cell membrane
VvMATE12	VIT_217s0000g09270.1	2MatE	MATE_eukaryotic		Pm	plas: 5, extr: 4, vacu: 4	Cell membrane
VvMATE13	VIT_219s0014g02440.1	2MatE	MATE_eukaryotic		Pm	plas: 6, vacu: 6, cyto: 1	Cell membrane
VvMATE14	VIT_219s0014g02450.1	2MatE	MATE_eukaryotic		Pm	plas: 9, vacu: 4	Cell membrane
VvMATE15	VIT_200s0225g00050.1	2MatE	MATE_eukaryotic		Pm	plas: 11, golg: 2	Cell membrane
	VIT_200s0225g00050.2	2MatE	MATE_eukaryotic		Pm	plas: 8, vacu: 3, golg: 2	Cell membrane
	VIT_200s0225g00050.3	2MatE	MATE_eukaryotic		Pm	plas: 10, golg: 2, vacu: 1	Cell membrane
	VIT_200s0225g00050.4	2MatE	MATE_eukaryotic		Pm	plas: 6, cyto: 4, vacu: 2, chlo: 1	Cell membrane, Vacuole
	VIT_200s0225g00050.5	2MatE	MATE_eukaryotic		Pm	plas: 5, cyto: 3, vacu: 3, chlo: 2	Cell membrane, Vacuole
VvMATE16	VIT_200s0225g00060.1	2MatE	MATE_eukaryotic		Pm	plas: 7, vacu: 4, golg: 3	Cell membrane
	VIT_200s0225g00060.2
	VIT_200s0225g00060.3	2MatE	MATE_eukaryotic		Pm	plas: 7, vacu: 4, golg: 3	Cell membrane
	VIT_200s0225g00060.4	2MatE	MATE_eukaryotic		Pm	plas: 9, vacu: 4	Cell membrane
VvMATE17	VIT_200s0225g00070.1	2MatE	MATE_eukaryotic		Pm	plas: 7, vacu: 3, golg: 3	Cell membrane
	VIT_200s0225g00070.2	2MatE	MATE_eukaryotic		Pm	plas: 7, vacu: 3, golg: 3	Cell membrane
	VIT_200s0225g00070.3
VvMATE18	VIT_200s0225g00080.1	2MatE	MATE_eukaryotic		Pm	plas: 8, vacu: 3, golg: 3	Cell membrane
VvMATE19	VIT_208s0056g00780.1	2MatE	MATE_eukaryotic		Pm	plas: 10, vacu: 2, golg: 2	Cell membrane
	VIT_208s0056g00780.2
	VIT_208s0056g00780.3
	VIT_208s0056g00780.4
	VIT_208s0056g00780.5	2MatE	MATE_eukaryotic		Pm	plas: 5, vacu: 4, E.R.: 3, golg: 2	Cell membrane
	VIT_208s0056g00780.6	2MatE	MATE_eukaryotic		Pm	plas: 9, vacu: 3, golg: 2	Cell membrane
	VIT_208s0056g00780.7	MatE	MATE_eukaryotic		Pm	plas: 10, vacu: 2, cyto: 1	Cell membrane
VvMATE20	VIT_208s0056g00870.1	2MatE	MATE_eukaryotic		Pm	plas: 10, vacu: 2, golg: 2	Cell membrane
	VIT_208s0056g00870.2	2MatE	MATE_eukaryotic		Pm	plas: 6, chlo: 4, E.R.: 3	Cell membrane
	VIT_208s0056g00870.3	2MatE	MATE_eukaryotic		Pm	plas: 10, vacu: 2, golg: 2	Cell membrane
VvMATE21	VIT_208s0056g00890.1	2MatE	MATE_eukaryotic		Pm	chlo: 6, plas: 5, extr: 1, vacu: 1	Cell membrane
VvMATE22	VIT_208s0056g01000.1	2MatE	MATE_eukaryotic		Pm	plas: 9, E.R.: 4	Cell membrane
VvMATE23	VIT_208s0056g01040.1	2MatE	MATE_eukaryotic		Pm	plas: 6, vacu: 4, golg: 3	Cell membrane
	VIT_208s0056g01040.2	2MatE	MATE_eukaryotic		Pm	plas: 6, vacu: 4, golg: 3	Cell membrane
	VIT_208s0056g01040.3	2MatE	MATE_eukaryotic		Pm	plas: 6, vacu: 4, golg: 3	Cell membrane
VvMATE24	VIT_208s0056g01070.1	2MatE	MATE_eukaryotic		Pm	plas: 8, E.R.: 3, nucl: 1, cyto: 1	Cell membrane
	VIT_208s0056g01070.2	2MatE	MATE_eukaryotic		Pm	plas: 5, vacu: 3, E.R.: 3, golg: 2	Cell membrane
VvMATE25	VIT_208s0056g01080.1	2MatE	MATE_eukaryotic		Pm	plas: 10, vacu: 2, E.R.: 1	Cell membrane
VvMATE26	VIT_208s0056g01120.1	2MatE	MATE_eukaryotic		Pm	plas: 7, vacu: 3, golg: 3	Cell membrane
	VIT_208s0056g01120.2
	VIT_208s0056g01120.3
	VIT_208s0056g01120.4
	VIT_208s0056g01120.5
	VIT_208s0056g01120.6	2MatE	MATE_eukaryotic		Pm	plas: 7, vacu: 3, E.R.: 2, chlo: 1	Cell membrane
	VIT_208s0056g01120.7
	VIT_208s0056g01120.8	2MatE	MATE_eukaryotic		Pm	plas: 6, vacu: 3, E.R.: 3, chlo: 1	Cell membrane
VvMATE27	VIT_210s0116g01860.1	2MatE	MATE_eukaryotic		Pm	plas: 7, vacu: 4, golg: 2	Cell membrane
	VIT_210s0116g01860.2	2MatE	MATE_eukaryotic		Pm	plas: 7, vacu: 4, golg: 2	Cell membrane
VvMATE28	VIT_210s0116g01870.1	2MatE	MATE_eukaryotic		Pm	plas: 6, E.R.: 6, chlo: 1	Cell membrane, Chloroplast
VvMATE29	VIT_210s0116g01880.1	2MatE	MATE_eukaryotic		Pm	plas: 8, golg: 3, vacu: 2	Cell membrane
	VIT_210s0116g01880.2	2MatE	MATE_eukaryotic		Pm	plas: 6, vacu: 3, E.R.: 2, golg: 2	Cell membrane
	VIT_210s0116g01880.3	2MatE	MATE_eukaryotic		Pm	plas: 8, vacu: 3, nucl: 1, E.R.: 1	Cell membrane, Chloroplast
	VIT_210s0116g01880.4	2MatE	MATE_eukaryotic		Pm	plas: 8, golg: 3, vacu: 2	Cell membrane
	VIT_210s0116g01880.5	MatE	MATE_like super family		Pm	plas: 8, vacu: 3, golg: 2	Cell membrane, Golgi apparatus, Mitochondrion
VvMATE30	VIT_212s0028g01150.1	2MatE	MATE_eukaryotic		Pm	plas: 6, vacu: 4, golg: 3	Vacuole
	VIT_212s0028g01150.2	2MatE	MATE_eukaryotic		Pm	plas: 5, vacu: 5, golg: 3	Vacuole
	VIT_212s0028g01150.3	MatE	MATE_eukaryotic		Pm	plas: 6, vacu: 4, cyto: 1, extr: 1, E.R.: 1	Vacuole
VvMATE31	VIT_212s0028g01160.1	2MatE	MATE_eukaryotic		Pm	vacu: 9, golg: 3, plas: 2	Vacuole
VvMATE32	VIT_212s0059g02160.1	2MatE	MATE_eukaryotic		Pm	plas: 7.5, E.R.: 5, cyto_plas: 4.5	Cell membrane, Chloroplast
	VIT_212s0059g02160.2	2MatE	MATE_eukaryotic		Pm	plas: 7.5, E.R.: 5, cyto_plas: 4.5	Cell membrane
	VIT_212s0059g02160.3	2MatE	MATE_eukaryotic		Pm	plas: 6.5, E.R.: 5, cyto_plas: 4, mito: 1	Cell membrane, Chloroplast
VvMATE33	VIT_212s0059g02180.1	2MatE	MATE_eukaryotic		Pm	plas: 8, E.R.: 3, golg: 2	Cell membrane
VvMATE34	VIT_212s0059g02220.1	2MatE	MATE_eukaryotic		Pm	plas: 5, vacu: 4, golg: 3, E.R.: 2	Cell membrane
VvMATE35	VIT_212s0059g02230.1	2MatE	MATE_eukaryotic		Pm	plas: 9, E.R.: 2, golg: 2	Cell membrane
VvMATE36	VIT_215s0046g01800.1	2MatE	MATE_eukaryotic		Pm	plas: 13	Cell membrane
VvMATE37	VIT_216s0050g00900.1	2MatE	MATE_eukaryotic		Pm	plas: 9, vacu: 2, golg: 2	Cell membrane
VvMATE38	VIT_216s0050g00910.1	2MatE	MATE_eukaryotic		Pm	plas: 9, vacu: 4	Cell membrane
VvMATE39	VIT_216s0050g00930.1	2MatE	MATE_eukaryotic		Pm	plas: 7, vacu: 3, E.R.: 2, golg: 2	Cell membrane
VvMATE40	VIT_218s0001g06790.1	2MatE	MATE_eukaryotic		Pm	plas: 6, cyto: 4, E.R.: 2, chlo: 1	Cell membrane
VvMATE41	VIT_218s0001g06820.1	MatE	MATE_like super family		Pm	plas: 6, cyto: 3, chlo: 2, vacu: 1, E.R.: 1	Cell membrane
	VIT_218s0001g06820.2
	VIT_218s0001g06820.3
	VIT_218s0001g06820.4	2MatE	MATE_eukaryotic		Pm	plas: 7, cyto: 2, vacu: 2, E.R.: 2	Cell membrane
	VIT_218s0001g06820.5	2MatE	MATE_eukaryotic		Pm	plas: 8, E.R.: 3, chlo: 1, cyto: 1	Cell membrane
VvMATE42	VIT_218s0001g11760.1	2MatE	MATE_eukaryotic		Pm	plas: 12, cyto: 1	Cell membrane
VvMATE43	VIT_203s0038g00410.1	MatE	MATE_DinF_like		Pm	plas: 6, E.R.: 4, chlo: 2, mito: 2	Cell membrane
	VIT_203s0038g00410.2	MatE	MATE_like super family		Pm	plas: 8, E.R.: 2, golg: 2, chlo: 1	Cell membrane
	VIT_203s0038g00410.3	MatE	MATE_like super family		Pm	plas: 8, E.R.: 3, chlo: 2	Cell membrane
	VIT_203s0038g00410.4	MatE	MATE_like super family		Pm	E.R.: 5, plas: 4, mito: 3, chlo: 2	Cell membrane
	VIT_203s0038g00410.5	MatE	MATE_like super family		Pm	E.R.: 6, mito: 3, plas: 3, chlo: 2	Cell membrane
	VIT_203s0038g00410.6
	VIT_203s0038g00410.7
	VIT_203s0038g00410.8	MatE	MATE_like super family		Pm	chlo: 11, mito: 2	Chloroplast
VvMATE44	VIT_203s0038g00430.1	MatE	MATE_DinF_like		Pm	E.R.: 6, plas: 5, vacu: 2	Cell membrane
	VIT_203s0038g00430.2	MatE	MATE_DinF_like		Pm	E.R.: 6, plas: 5, vacu: 2	Cell membrane
	VIT_203s0038g00430.3	MatE	MATE_like super family		Pm	chlo: 10, nucl: 1, cyto: 1, vacu: 1	Cell membrane, Vacuole
VvMATE45	VIT_203s0038g03200.1	2MatE	MATE_DinF_like		Pm	chlo: 7, plas: 3, cyto: 1, extr: 1, vacu: 1	Cell membrane
	VIT_203s0038g03200.2
	VIT_203s0038g03200.3
VvMATE46	VIT_206s0004g02140.1	2MatE	MATE_DinF_like		Pm	vacu: 10, golg: 2, cyto: 1	Cell membrane
VvMATE47	VIT_208s0007g08200.1	2MatE	MATE_eukaryotic		Pm	plas: 4, vacu: 4, E.R.: 3, golg: 2	Cell membrane
	VIT_208s0007g08200.3
	VIT_208s0007g08200.2	2MatE	MATE_eukaryotic		Pm	plas: 5, vacu: 4, E.R.: 2, golg: 2	Cell membrane
	VIT_208s0007g08200.5
	VIT_208s0007g08200.4	2MatE	MATE_DinF_like		Pm	plas: 5, vacu: 4, E.R.: 2, golg: 2	Cell membrane
	VIT_208s0007g08200.6
	VIT_208s0007g08200.7	MatE	MATE_like super family		Pm	plas: 6, vacu: 4, golg: 2, extr: 1	Cell membrane
	VIT_208s0007g08200.8	MatE	MATE_like super family		Pm	plas: 5, vacu: 5, golg: 2, extr: 1	Cell membrane
	VIT_208s0007g08200.9	2MatE	MATE_like super family		Pm	vacu: 7, plas: 3, chlo: 2, extr: 1	Cell membrane, Vacuole
	VIT_208s0007g08200.10	MatE	MATE_like super family		Pm	vacu: 5, plas: 3, extr: 2, E.R.: 2, golg: 2	Cell membrane
	VIT_208s0007g08200.11	MatE	MATE_like super family		Pm	plas: 6, vacu: 4, extr: 2, E.R.: 1	Nucleus
VvMATE48	VIT_208s0058g00510.1	2MatE	MATE_DinF_like		Pm	chlo: 8, plas: 4, mito: 1	Cell membrane, Chloroplast
	VIT_208s0058g00510.2	2MatE	MATE_DinF_like		Pm	chlo: 8, plas: 4, mito: 1	Cell membrane, Chloroplast
	VIT_208s0058g00510.3	2MatE	MATE_DinF_like		Pm	chlo: 8, plas: 3, mito: 2	Cell membrane, Chloroplast
	VIT_208s0058g00510.4
	VIT_208s0058g00510.5	MatE	MATE_like super family		Pm	chlo: 8, plas: 3, mito: 2	Cell membrane, Chloroplast
	VIT_208s0058g00510.6
	VIT_208s0058g00510.7
	VIT_208s0058g00510.8	MatE	MATE_like super family		Pm	chlo: 9, plas: 3, mito: 1	Cell membrane, Chloroplast
VvMATE49	VIT_213s0064g00930.1	2MatE	MATE_DinF_like		Pm	plas: 5, chlo: 4, cyto: 2, vacu: 1, E.R.: 1	Cell membrane
	VIT_213s0064g00930.2	2MatE	MATE_DinF_like		Pm	plas: 8, chlo: 3, vacu: 2	Cell membrane
	VIT_213s0064g00930.3	2MatE	MATE_DinF_like		Pm	plas: 8, chlo: 2, E.R.: 2, golg: 2	Cell membrane
VvMATE50	VIT_202s0025g04420.1	2MatE	MATE_eukaryotic		Pm	plas: 7, E.R.: 3, golg: 2, mito: 1	Cell membrane
VvMATE51	VIT_202s0025g05110.1	2MatE	MATE_eukaryotic		Pm	plas: 6, E.R.: 4, chlo: 2, golg: 2	Cell membrane
VvMATE52	VIT_205s0077g02090.1	2MatE	MATE_eukaryotic		Pm	cyto: 6, plas: 6, vacu: 1	Cell membrane
VvMATE53	VIT_207s0031g00750.1	2MatE	MATE_eukaryotic		Pm	plas: 7, vacu: 3, nucl: 2, cyto: 1	Cell membrane, Chloroplast
VvMATE54	VIT_208s0058g01170.1	2MatE	MATE_eukaryotic		Pm	plas: 8, vacu: 4, cyto: 1	Cell membrane
	VIT_208s0058g01170.2	2MatE	MATE_eukaryotic		Pm	plas: 10, vacu: 2, cyto: 1	Cell membrane
VvMATE55	VIT_211s0016g03050.1	2MatE	MATE_eukaryotic		Pm	chlo: 13	Chloroplast
VvMATE56	VIT_213s0067g02980.1	2MatE	MATE_eukaryotic		Pm	plas: 5, E.R.: 4, chlo: 2, vacu: 2	Cell membrane
VvMATE57	VIT_216s0100g00460.1	2MatE	MATE_eukaryotic		Pm	plas: 11, vacu: 2	Cell membrane
VvMATE58	VIT_218s0001g08200.1	2MatE	MATE_eukaryotic		Pm	plas: 7, vacu: 4, E.R.: 2	Chloroplast
VvMATE59	VIT_218s0086g00180.1	2MatE	MATE_eukaryotic		Pm	chlo: 10, plas: 2, extr: 1	Cell membrane
	VIT_218s0086g00180.3
	VIT_218s0086g00180.2	2MatE	MATE_eukaryotic		Pm	cyto: 8, pero: 3, plas: 2	Cell membrane
