# Supplementary material for: Genome-Wide Analysis of Multidrug and Toxic Compound Extruction Transporters in Grape
Source: Front Plant Sci. 2022 Jul 14;13:892638. doi: 10.3389/fpls.2022.892638 (PMC9330396; doi:10.3389/fpls.2022.892638)
Supplement: Supplementary file 1 [file Data_Sheet_1.zip › tables/tableS2_watanabe.xlsx]

## Sheet: Table S2
Table S2. List of the truncated gene. Gene ID, chromosome location, transcripts, protein size, molecular weight (MW), isoelectric point (Pi), number of trans membrane domains (TMDs), presence of MATE domain and predicted subcellular localization were based on the CRIBI v2 annotation. Subcellular localizations were predicted by CELLO version 2.5, WoLF PSORT and Plant mPLOC. Pm and plas: plasma mem…
	CRIBI v2			CRIBI v1 Gene ID	Genoscope	VCost.v3	Protein					Domain			Localization
No.	Gene ID	Chromosome location	Transcripts		Gene ID	Gene ID	Size (AAs)	MW (D)	Pi	TMDs		Pfam	NCBI CDD		CELLO v2.5	WoLF PSORT	Plant mPLOC
1	VIT_200s0477g00030	chrUn:30037706..30040167 forward	VIT_200s0477g00030.1	VIT_00s0477g00030	GSVIVT01007071001	Vitvi07g01470	354	-	-	8		2MatE	MATE_like super family		Pm	-	Cell membrane
2	VIT_208s0056g01100	chr8:1634841..1639050 forward	VIT_208s0056g01100.1	VIT_08s0056g01100	GSVIVT01029931001	Vitvi08g00095	296	33322.5	5.83	5		MatE	MATE_like super family		Pm	plas: 8, vacu: 4, E.R.: 1	Cell membrane
3	VIT_211s0052g01500	chr11:19239316..19240904 reverse	VIT_211s0052g01500.1	VIT_11s0052g01500	GSVIVT01029144001	Vitvi11g01284	285	30911.5	9.38	6		MatE	MATE_like super family		Pm	cyto: 6, plas: 5, E.R.: 2	Cell membrane
4	VIT_211s0052g01515	chr11:19267912..19268257 forward	VIT_211s0052g01515.1	-	-	-	114	12836.2	6.89	2		MatE	MATE_like super family		Pm	nucl: 4, cyto: 3, mito: 2, golg: 2, vacu: 1, E.R.: 1	Cell membrane
5	VIT_211s0052g01550	chr11:19291414..19295549 forward	VIT_211s0052g01550.1	VIT_11s0052g01550	-	Vitvi11g01691	105	11531.5	6.39	2		MatE	MATE_like super family		Pm	cyto: 6, chlo: 2, mito: 2, E.R.: 2, nucl: 1	Cell membrane
6	VIT_213s0064g00940	chr13:22801388..22804362 reverse	VIT_213s0064g00940.1	VIT_13s0064g00940	GSVIVT01032091001	Vitvi13g01735	472	50749.9	8.94	8		2MatE	MATE_like super family		Pm	plas: 9, vacu: 3, golg: 2	Cell membrane
			VIT_213s0064g00940.2
			VIT_213s0064g00940.3				438	46722.1	8.19	7		2MatE	MATE_like super family		Pm	vacu: 11, golg: 2	Cell membrane
			VIT_213s0064g00940.4
			VIT_213s0064g00940.5
7	VIT_214s0006g02270	chr14:19613188..19614219 forward	VIT_214s0006g02270.1	VIT_14s0006g02270	GSVIVT01030953001	Vitvi14g01064	173	18473.7	9.62	4		MatE	MATE_like super family		Pm	plas: 8, vacu: 5	Cell membrane
8	VIT_217s0000g09240	chr17:10831435..10833944 forward	VIT_217s0000g09240.1	VIT_17s0000g09240	GSVIVT01007653001	Vitvi17g00912	124	13962.9	9.6	3		MatE	MATE_like super family		Pm	vacu: 6, plas: 4, extr: 2, E.R.: 1	Cell membrane
9	VIT_217s0000g09250	chr17:10834370..10834817 forward	VIT_217s0000g09250.1	VIT_17s0000g09250	GSVIVT01007652001	-	77	8176.73	6.05	2		MatE	MATE_like super family		Pm	chlo: 9, extr: 2, vacu: 1, E.R.: 1	Chloroplast
10	VIT_219s0014g02430	chr19:2528611..2529162 forward	VIT_219s0014g02430.1	VIT_19s0014g02430	GSVIVT01014307001	Vitvi19g01863	87	9277.93	5	1		MatE	MATE_like super family		Pm, Ex	vacu: 11, extr: 2	Chloroplast
11	VIT_201s0010g02060	chr1:18797580..18798005 reverse	VIT_201s0010g02060.1	VIT_01s0010g02060	GSVIVT01010278001	Vitvi01g01480	107	11909.1	9.3	2		-	MATE_like super family		Pm	extr: 4, E.R.: 3.5, E.R._plas: 3.5, plas: 2.5, chlo: 1, cyto: 1, mito: 1	Cell membrane
12	VIT_208s0056g00860	chr8:1333013..1342460 forward	VIT_208s0056g00860.1	VIT_08s0056g00860	GSVIVT01029911001	Vitvi08g00074	138	15560.4	5.15	4		-	MATE_like super family		Pm	vacu: 10, plas: 2, golg: 2	Cell membrane
13	VIT_208s0056g00990	chr8:1485290..1486498 forward	VIT_208s0056g00990.1	VIT_08s0056g00990	GSVIVT01029919001	Vitvi08g00084	71	7638.27	8.84	1		-	MATE_like super family		Pm	extr: 7, chlo: 3, vacu: 2, nucl: 1	Cell membrane, Vacuole
14	VIT_211s0052g01530	chr11:19269889..19280261 forward	VIT_211s0052g01530.1	VIT_11s0052g01530	-	Vitvi11g01690	102	10705.6	9.52	2		-	MATE_like super family		Pm, Ex	chlo: 4, E.R.: 3, nucl: 2, cyto: 2, mito: 1, extr: 1	Cell membrane, Chloroplast, Golgi apparatus
15	VIT_213s0019g05200	chr13:7032242..7032578 forward	VIT_213s0019g05200.1	VIT_13s0019g05200	-	Vitvi13g00696	112	12026.9	8.13	1		-	MATE_like super family		Pm	cyto: 4, mito: 4, E.R.: 2, nucl: 1, plas: 1, extr: 1	Cell membrane, Chloroplast
16	VIT_215s0021g00410	chr15:9906667..9906996 reverse	VIT_215s0021g00410.1	VIT_15s0021g00410	GSVIVT01018388001	Vitvi15g01407	84	9682.76	10.21	1		-	MATE_like super family		Pm, Ex	extr: 8, vacu: 3, cyto: 1, mito: 1	Chloroplast
17	VIT_216s0039g01530	chr16:1131074..1131560 forward	VIT_216s0039g01530.1	VIT_16s0039g01530	GSVIVT01024336001	Vitvi16g01511	161	18726.7	10.06	3		-	MATE_like super family		Pm	plas: 10, golg: 2, vacu: 1	Chloroplast
18	VIT_216s0050g00920	chr16:17832955..17836814 reverse	VIT_216s0050g00920.1	VIT_16s0050g00920	GSVIVT01028880001	Vitvi16g01914	86	9909.56	5.24	1		-	MATE_like super family		Ex	cyto: 5, extr: 3, chlo: 2, E.R.: 2, nucl: 1	Cell membrane
